# Supplementary material for: Bursting Rate Variability
Source: Front Physiol. 2021 Dec 2;12:724027. doi: 10.3389/fphys.2021.724027 (PMC8674618; doi:10.3389/fphys.2021.724027)
Supplement: Supplementary file 1 [file Data_Sheet_1.zip]

Archive with 18 entries (18 files):
- frontiersinSCNS_ENG_HUMS.bst
- frontiersSCNS.cls
- stfloats.sty
- frontiersFPHY.cls
- frontiersHLTH.cls
- frontiersinHLTHFPHY.bst
- supplemental.tex
- Table1-1.JPG
- FigureA3.jpg
- FigureA4.JPG
- FigureA2.jpg
- Table1-3.JPG
- Table1-2.JPG
- FigureA1.jpg
- logo1.eps
- logos.eps
- YM-logo.eps
- logo2.eps
