# Supplementary material for: Bursting Rate Variability
Source: Front Physiol. 2021 Dec 2;12:724027. doi: 10.3389/fphys.2021.724027 (PMC8674618; doi:10.3389/fphys.2021.724027)
Supplement: Supplementary file 1 [file Data_Sheet_1.zip › supplemental.tex]

%%%%%%%%%%%%%%%%%%%%%%%%%%%%%%%%%%%%%%%%%%%%%%%%%%%%%%%%%%%%%%%%%%%%%%%%%%%%%%%%%%%%%%%%%%%%%%%%%%%%%%%%%%%%%%%%%%%%%%%%%%%%%%%%%%%%%%%%%%%%%%%%%%%%%%%%%%%
% This is just an example/guide for you to refer to when submitting manuscripts to Frontiers, it is not mandatory to use Frontiers .cls files nor frontiers.tex  %
% This will only generate the Manuscript, the final article will be typeset by Frontiers after acceptance.   
%                                              %
%                                                                                                                                                         %
% When submitting your files, remember to upload this *tex file, the pdf generated with it, the *bib file (if bibliography is not within the *tex) and all the figures.
%%%%%%%%%%%%%%%%%%%%%%%%%%%%%%%%%%%%%%%%%%%%%%%%%%%%%%%%%%%%%%%%%%%%%%%%%%%%%%%%%%%%%%%%%%%%%%%%%%%%%%%%%%%%%%%%%%%%%%%%%%%%%%%%%%%%%%%%%%%%%%%%%%%%%%%%%%%

%%% Version 3.4 Generated 2018/06/15 %%%
%%% You will need to have the following packages installed: datetime, fmtcount, etoolbox, fcprefix, which are normally inlcuded in WinEdt. %%%
%%% In http://www.ctan.org/ you can find the packages and how to install them, if necessary. %%%
%%%  NB logo1.jpg is required in the path in order to correctly compile front page header %%%

\documentclass[utf8]{frontiersSCNS} % for Science, Engineering and Humanities and Social Sciences articles
%\documentclass[utf8]{frontiersHLTH} % for Health articles
%\documentclass[utf8]{frontiersFPHY} % for Physics and Applied Mathematics and Statistics articles

%\setcitestyle{square} % for Physics and Applied Mathematics and Statistics articles
\usepackage{url,hyperref,lineno,microtype,subcaption}
\usepackage[onehalfspacing]{setspace}

\linenumbers


% Leave a blank line between paragraphs instead of using \\


\def\keyFont{\fontsize{8}{11}\helveticabold }
%\def{\Authors{Roberto Martin del Campo Vera\,$^{1}$, Edmond Jonckheere\,$^{2,*}$}
%\def\firstAuthorLast{Sample {et~al.}} %use et al only if is more than 1 author
\def\firstAuthorLast{Martin del Campo Vera and Jonckheere} %use et al only if is more than 1 author
\def\Authors{Roberto Martin del Campo Vera\,$^{1}$ and Edmond Jonckheere\,$^{2,*}$} %and Co-Author\,$^{1,2}$}
% Affiliations should be keyed to the author's name with superscript numbers and be listed as follows: Laboratory, Institute, Department, Organization, City, State abbreviation (USA, Canada, Australia), and Country (without detailed address information such as city zip codes or street names).
% If one of the authors has a change of address, list the new address below the correspondence details using a superscript symbol and use the same symbol to indicate the author in the author list.
\def\Address{$^{1}$Department of Neurological Surgery, University of Southern California Keck School of Medicine, Los Angeles, CA, United States\\
$^{2}$Department of Electrical and Computer Engineering, University of Southern California, Los Angeles, CA, United States}
% The Corresponding Author should be marked with an asterisk
% Provide the exact contact address (this time including street name and city zip code) and email of the corresponding author
\def\corrAuthor{E. Jonckheere}

\def\corrEmail{jonckhee@usc.edu}


\begin{document}

\onecolumn
\firstpage{1}

\title[BRV]{Bursting Rate Variability: Supplemental material\footnote{The techniques developed in this paper are covered by US Patent Application No. US2020/0305743 A1, "Means and methods for detecting rhythmic synchronization of motor neuron discharges and their burst rate variability."}}

\author[\firstAuthorLast ]{\Authors} %This field will be automatically populated
\address{} %This field will be automatically populated
\correspondance{} %This field will be automatically populated

\extraAuth{}% If there are more than 1 corresponding author, comment this line and uncomment the next one.
%\extraAuth{corresponding Author2 \\ Laboratory X2, Institute X2, Department X2, Organization X2, Street X2, City X2 , State XX2 (only USA, Canada and Australia), Zip Code2, X2 Country X2, email2@uni2.edu}


\maketitle
\appendix
%\section*{appendix}
\makeatletter
\renewcommand{\thefigure}{A\@arabic\c@figure}
\renewcommand{\thetable}{A\@arabic\c@table}
\makeatother

\begin{table*}
\caption{Distribution Fit Analysis: \textit{Return Times of Enhanced-Matched Doublets}. \textit{(Part 1 of 3)}}
	\centering
	\includegraphics[scale=0.6]{Table1-1.jpg}
	\label{Table1-1}
\end{table*}
\begin{table*}
\caption{Distribution Fit Analysis: \textit{Return Times of Enhanced-Matched Doublets}. \textit{(Part 2 of 3)}}
	\centering
	\includegraphics[scale=0.6]{Table1-2.jpg}
	\label{Table1-2}
\end{table*}
\begin{table*}
\caption{Distribution Fit Analysis: \textit{Return Times of Enhanced-Matched Doublets}. \textit{(Part 3 of 3)}}
	\centering
	\includegraphics[scale=0.6]{Table1-3.jpg}
	\label{Table1-3}
\end{table*}

%\section*{Acknowledgment}Dr. Fariba Ariaei's discussions on the return time distributions in HRV dynamics are gratefully acknowledged.

\begin{figure*}
	\centering
	\includegraphics[scale=0.14]{FigureA1.jpg}
	\caption{Simulation of best fitting distributions at different sample sizes obtained with the smallest AICc value by randomly sampling from \textbf{(a)} the Weibull ($\beta=2.86$, $\alpha=1.07$) distribution, \textbf{(b)} the Weibull ($\beta=5.13$, $\alpha=0.81$) distribution, \textbf{(c)} the Weibull ($\beta=26.14$, $\alpha=0.72$) distribution, and \textbf{(d)} the Weibull ($\beta=9.04$, $\alpha=1.04$) distribution. The Weibull distribution was correctly identified as the best fit with at least $\sim$5 samples with different parameters.\label{FigureA1}}
\end{figure*}

\begin{figure*}
	\centering
	\includegraphics[scale=0.095]{FigureA2.jpg}
	\caption{Simulation of best fitting distributions at different sample sizes obtained with the smallest AICc value by sampling random numbers from \textbf{(a)} the Normal ($\mu=100$, $\sigma^2=30^2$) distribution, \textbf{(b)} the Gamma ($\lambda=4$, $scale=1$) distribution, \textbf{(c)} a Normal 2 Mixture distribution with parameters from those obtained in lumbar spine signal of subject \#8, and \textbf{(d)} a Normal 3 Mixture distribution with parameters from those obtained in lumbar spine signal of subject \#3. The correct (non Weibull) distribution takes larger sample sizes ($10^2$) to be correctly identified than it takes for the Weibull of Fig.~\ref{FigureA1} to be correctly identified with just $\sim$5. \label{FigureA2}}
\end{figure*}

\begin{figure*}
	\centering
	\includegraphics[scale=0.25]{FigureA3.jpg}
	\caption{\textbf{(a)} AICc values versus sample size $(n)$ to determine a stopping rule for sample size. (Thoracic signal of subject \#4). \textbf{(b)} Percentage change of AICc values at different sample sizes for thoracic signal of subject \#4.\label{FigureA3}}
\end{figure*}

\begin{figure*}
	\centering
	\includegraphics[scale=0.6]{FigureA4.jpg}
	\caption{AICc values versus sample size $(n)$ to determine a stopping rule for sample size. (Lumbar signal of subject \#8).\label{FigureA4}}
\end{figure*}


\end{document}
